# Supplementary material for: Fruit Bag Removal Timing Influences Fruit Coloration, Quality, and Physiological Disorders in ‘Arisoo’ Apples
Source: Plants (Basel). 2025 Sep 20;14(18):2923. doi: 10.3390/plants14182923 (PMC12473397; doi:10.3390/plants14182923)
Supplement: Supplementary file 1 [file plants-14-02923-s001.zip]

Archive with 1 entries (1 files):
- plants-3858872-supplementary.pdf
